# Supplementary material for: OralDisk: A Chair-Side Compatible Molecular Platform Using Whole Saliva for Monitoring Oral Health at the Dental Practice
Source: Biosensors (Basel). 2021 Oct 28;11(11):423. doi: 10.3390/bios11110423 (PMC8615610; doi:10.3390/bios11110423)
Supplement: Supplementary file 1 [file biosensors-11-00423-s001.zip]

Archive with 1 entries (1 files):
- biosensors-1425783-supplementary.pdf
